# Supplementary material for: Graphitic Carbon Nitride Nanosheets Decorated with Zinc-Cadmium Sulfide for Type-II Heterojunctions for Photocatalytic Hydrogen Production
Source: Nanomaterials (Basel). 2023 Sep 21;13(18):2609. doi: 10.3390/nano13182609 (PMC10535485; doi:10.3390/nano13182609)
Supplement: Supplementary file 1 [file nanomaterials-13-02609-s001.zip]

Archive with 1 entries (1 files):
- nanomaterials-2552553-supplementary.pdf
